# Supplementary material for: Optimizing Invasive Neonatal Respiratory Care: A Systematic Review of Invasive Neurally Adjusted Ventilatory Assist
Source: Healthcare (Basel). 2024 Mar 11;12(6):632. doi: 10.3390/healthcare12060632 (PMC10969919; doi:10.3390/healthcare12060632)
Supplement: Supplementary file 1 [file healthcare-12-00632-s001.zip]

Archive with 1 entries (1 files):
- healthcare-2879138-supplementary.pdf
